# Supplementary material for: Radiocapitellar Alignment in Suspected Pediatric Monteggia Lesions: Narrative Review and Imaging Interpretation Framework
Source: Diagnostics (Basel). 2026 Jul 5;16(13):2105. doi: 10.3390/diagnostics16132105 (PMC13360099; doi:10.3390/diagnostics16132105)
Supplement: Supplementary file 1 [file diagnostics-16-02105-s001.zip]

Archive with 1 entries (1 files):
- diagnostics-4378491-supplementary.xlsx
