# Supplementary material for: Radiocapitellar Alignment in Suspected Pediatric Monteggia Lesions: Narrative Review and Imaging Interpretation Framework
Source: Diagnostics (Basel). 2026 Jul 5;16(13):2105. doi: 10.3390/diagnostics16132105 (PMC13360099; doi:10.3390/diagnostics16132105)
Supplement: Supplementary file 1 [file diagnostics-16-02105-s001.zip › diagnostics-4378491-supplementary.xlsx]

## Sheet: Sheet1
ID	First author/year	Title	Year	Study design/type	Country/setting	Sample size / context	Age range	Population category	Imaging modality	Index test/sign	Reference standard/comparator	Diagnostic accuracy / performance metric reported?	Interobserver or reliability reported?	Evidence directness category	Main finding/contribution	Key limitation	Use in manuscript/framework	DOI URL	PMID	Source URL	Main-text citation status (proofread manuscript)	Main-text reference no. (proofread manuscript)
1	Souder et al. 2017	Significance of the Lateral Humeral Line for Evaluating Radiocapitellar Align...	2017	Radiographic method study	Not specified in extraction; see original article	37 normal AP elbow radiographs plus Bado III comparison cases (as reported)	Not specified in summary table / see original article	Normal elbow/forearm or developmental population	Radiographs	LHL / AP coronal-plane adjunct	AP radiographs with MRI comparison and Bado III cases as reported	No formal diagnostic accuracy for Monteggia alignment	Not reported or not central to review question	Projection or measurement-method evidence	Introduces LHL for AP/coronal-plane radiocapitellar alignment and Bado III co...	Projection-dependent; limited direct validation for pediatric Monteggia frame...	Core interpretive framework	https://doi.org/10.1097/BPO.0000000000000853	27603193	https://pubmed.ncbi.nlm.nih.gov/27603193/	Included in main reference list; cited in main text or Supplementary Materials statement	ref16
2	Tan et al. 2022	Using the radiocoronoid line for diagnosis of elbow dislocation	2022	Radiographic method study	Not specified in extraction; see original article	Pediatric elbow dislocation cohort (as reported)	Not specified in summary table / see original article	Pediatric elbow/radial head dislocation population	Radiographs	Radiocoronoid line	Not applicable / not a diagnostic accuracy study	No formal diagnostic accuracy for Monteggia alignment	Yes; reliability reported in line-method study	Projection or measurement-method evidence	Adjunctive AP/coronal-plane line evidence for coronal radiocapitellar alignme...	Projection-dependent; limited direct validation for pediatric Monteggia frame...	Core: AP/coronal-plane adjunct line within scenario-based framework.	https://doi.org/10.1097/BPB.0000000000000952	35045007	https://pubmed.ncbi.nlm.nih.gov/35045007/	Included in main reference list; cited in main text or Supplementary Materials statement	ref32
3	Miles et al. 1989	Disruption of the radiocapitellar line in the normal elbow	1989	Radiographic method study	Not specified in extraction; see original article	Not applicable / see original article	Not specified in summary table / see original article	Normal elbow/forearm or developmental population	Radiographs	RCL / line-capitellar relationship	Not applicable / not a diagnostic accuracy study	No formal diagnostic accuracy for Monteggia alignment	Not reported or not central to review question	Indirect normal-elbow/developmental evidence	Historical evidence that RCL disruption can appear in normal elbows	Often normal-elbow or method study; does not provide full Monteggia diagnosti...	Supplementary diagnostic evidence	https://doi.org/10.1016/0020-1383(89)90016-8	2628337	https://pubmed.ncbi.nlm.nih.gov/2628337/	Included in main reference list; cited in main text or Supplementary Materials statement	ref46
4	Herman et al. 2009	Relationship of the anterior humeral line to the capitellar ossific nucleus: ...	2009	Radiographic method study	Not specified in extraction; see original article	Not applicable / see original article	Not specified in summary table / see original article	Normal elbow/forearm or developmental population	Radiographs	RCL / line-capitellar relationship	Not applicable / not a diagnostic accuracy study	No formal diagnostic accuracy for Monteggia alignment	Not reported or not central to review question	Indirect normal-elbow/developmental evidence	Evidence on radiocapitellar line limitations, age/projection dependence, ossi...	Often normal-elbow or method study; does not provide full Monteggia diagnosti...	Core: developmental pitfalls, RCL limitations, projection/position quality, o...	https://doi.org/10.2106/JBJS.H.01316	19723996	https://pubmed.ncbi.nlm.nih.gov/19723996/	Included in main reference list; cited in main text or Supplementary Materials statement	ref27
5	Kunkel et al. 2011	Limitations of the Radiocapitellar Line for Assessment of Pediatric Elbow Rad...	2011	Radiographic method study	Not specified in extraction; see original article	Normal elbow radiographs in children aged 1-8 years; 480 RCL measurements reported	1-8 years	Normal elbow/forearm or developmental population	Radiographs	RCL / line-capitellar relationship	Normal-radiograph line-capitellar distance and observer agreement	No formal diagnostic accuracy for Monteggia alignment	Yes; interobserver agreement reported	Indirect normal-elbow/developmental evidence	Shows RCL can miss or fail middle-third rule in normal children; emphasizes p...	Often normal-elbow or method study; does not provide full Monteggia diagnosti...	Core interpretive framework	https://doi.org/10.1097/BPO.0b013e3182210988	21841436	https://pubmed.ncbi.nlm.nih.gov/21841436/	Included in main reference list; cited in main text or Supplementary Materials statement	ref12
6	McCann et al. 2013	Does Radiographic Beam Angle Affect the Radiocapitellar Ratio Measurement of ...	2013	Radiographic method study	Not specified in extraction; see original article	Not applicable / see original article	Not specified in summary table / see original article	Normal elbow/forearm or developmental population	Radiographs	RCL / line-capitellar relationship	Not applicable / not a diagnostic accuracy study	No formal diagnostic accuracy for Monteggia alignment	Not reported or not central to review question	Projection or measurement-method evidence	Shows beam angle affects radiocapitellar ratio/measurement in subluxed elbows	Often normal-elbow or method study; does not provide full Monteggia diagnosti...	Supplementary diagnostic evidence	https://doi.org/10.1007/s11999-013-3027-2	23653100	https://pubmed.ncbi.nlm.nih.gov/23653100/	Included in main reference list; cited in main text or Supplementary Materials statement	ref30
7	Ramirez et al. 2014	A Line Drawn Along the Radial Shaft Misses the Capitellum in 16% of Radiograp...	2014	Radiographic method study	Not specified in extraction; see original article	Normal pediatric elbow radiographs; shaft-axis RCL missed capitellum in 15.6%/16% as reported	Not specified in summary table / see original article	Normal elbow/forearm or developmental population	Radiographs	RCL / line-capitellar relationship	Normal-radiograph line intersection assessment	No formal diagnostic accuracy for Monteggia alignment	Not reported or not central to review question	Indirect normal-elbow/developmental evidence	Shows shaft-based RCL can miss capitellum in normal pediatric elbows	Often normal-elbow or method study; does not provide full Monteggia diagnosti...	Core interpretive framework	https://doi.org/10.1097/BPO.0000000000000199	24787305	https://pubmed.ncbi.nlm.nih.gov/24787305/	Included in main reference list; cited in main text or Supplementary Materials statement	ref13
8	Fader et al. 2014	MR imaging of capitellar ossification: a study in children of different ages	2014	MRI/developmental anatomy study	Not specified in extraction; see original article	81 pediatric elbow MRIs, ages 1-13 years	1-13 years	Normal elbow/forearm or developmental population	MRI	RCL / line-capitellar relationship	MRI visualization of cartilaginous and ossified capitellum	No formal diagnostic accuracy for Monteggia alignment	Not reported or not central to review question	Indirect normal-elbow/developmental evidence	MRI developmental study demonstrating eccentric capitellar ossification and a...	Often normal-elbow or method study; does not provide full Monteggia diagnosti...	Core interpretive framework	https://doi.org/10.1007/s00247-014-2921-4	24577686	https://pubmed.ncbi.nlm.nih.gov/24577686/	Included in main reference list; cited in main text or Supplementary Materials statement	ref10
9	Fader et al. 2016	Eccentric capitellar ossification limits the utility of the radiocapitellar l...	2016	MRI/developmental anatomy study	Not specified in extraction; see original article	82 sagittal and 74 coronal MRI assessments as reported	Not specified in summary table / see original article	Normal elbow/forearm or developmental population	MRI	RCL / line-capitellar relationship	MRI visualization of cartilaginous and ossified capitellum	No formal diagnostic accuracy for Monteggia alignment	Not reported or not central to review question	Indirect normal-elbow/developmental evidence	MRI evidence: RCL reliable for cartilaginous capitellum but less reliable for...	Often normal-elbow or method study; does not provide full Monteggia diagnosti...	Core interpretive framework	https://doi.org/10.1097/BPO.0000000000000426	25730380	https://pubmed.ncbi.nlm.nih.gov/25730380/	Included in main reference list; cited in main text or Supplementary Materials statement	ref9
10	Sandman et al. 2016	Effect of elbow position on radiographic measurements of radio-capitellar ali...	2016	Radiographic method study	Not specified in extraction; see original article	Not applicable / see original article	Not specified in summary table / see original article	Normal elbow/forearm or developmental population	Radiographs	RCL / line-capitellar relationship	Not applicable / not a diagnostic accuracy study	No formal diagnostic accuracy for Monteggia alignment	Not reported or not central to review question	Projection or measurement-method evidence	Shows elbow position affects radiocapitellar alignment measurements	Often normal-elbow or method study; does not provide full Monteggia diagnosti...	Supplementary diagnostic evidence	https://doi.org/10.5312/wjo.v7.i2.117	26925383	https://pubmed.ncbi.nlm.nih.gov/26925383/	Included in main reference list; cited in main text or Supplementary Materials statement	ref31
11	Huang et al. 2017	Eccentric rule of the radiocapitellar line from radiographs of normal elbows ...	2017	Radiographic method study	Not specified in extraction; see original article	Not applicable / see original article	Not specified in summary table / see original article	Normal elbow/forearm or developmental population	Radiographs	RCL / line-capitellar relationship	Not applicable / not a diagnostic accuracy study	No formal diagnostic accuracy for Monteggia alignment	Not reported or not central to review question	Indirect normal-elbow/developmental evidence	Radiographic evidence of RCL eccentricity pattern in young children	Often normal-elbow or method study; does not provide full Monteggia diagnosti...	Core interpretive framework	https://doi.org/10.1097/BPB.0000000000000386		https://doi.org/10.1097/BPB.0000000000000386	Included in main reference list; cited in main text or Supplementary Materials statement	ref14
12	Wang et al. 2020	An Alternative to the Traditional Radiocapitellar Line for Pediatric Forearm ...	2020	Radiographic method study	Not specified in extraction; see original article	170 normal children; 340 forearm radiographs	1-18 years	Normal elbow/forearm or developmental population	Radiographs	RCL / line-capitellar relationship	Normal-radiograph geometric comparison of P-line, N-line, and S-line	No formal diagnostic accuracy for Monteggia alignment	Not reported or not central to review question	Indirect normal-elbow/developmental evidence	Introduces P-line for forearm radiographs using radial physes	Often normal-elbow or method study; does not provide full Monteggia diagnosti...	Core interpretive framework	https://doi.org/10.1097/BPO.0000000000001434	31385897	https://pubmed.ncbi.nlm.nih.gov/31385897/	Included in main reference list; cited in main text or Supplementary Materials statement	ref15
13	Bašković et al. 2024	Comprehensive analysis of pediatric elbow radiographic lines and angles	2024	Radiographic method study	Not specified in extraction; see original article	200 pediatric elbow radiographs, ages 0-18 years	0-18 years	Normal elbow/forearm or developmental population	Radiographs	RCL / line-capitellar relationship	Not applicable / not a diagnostic accuracy study	No formal diagnostic accuracy for Monteggia alignment	Not reported or not central to review question	Indirect normal-elbow/developmental evidence	Quantifies age- and projection-dependent behavior of pediatric elbow lines in...	Often normal-elbow or method study; does not provide full Monteggia diagnosti...	Core interpretive framework	https://doi.org/10.1097/BOT.0000000000002729	38277237	https://pubmed.ncbi.nlm.nih.gov/38277237/	Included in main reference list; cited in main text or Supplementary Materials statement	ref11
14	Tan et al. 2008	Pathology of the annular ligament in paediatric Monteggia fractures	2008	Pediatric Monteggia clinical/background series	Not specified in extraction; see original article	Not applicable / see original article	Not specified in summary table / see original article	Pediatric Monteggia clinical population or review	Clinical/radiographic background	Soft-tissue/annular ligament pathology	Not applicable / not a diagnostic accuracy study	No formal diagnostic accuracy for Monteggia alignment	Not reported or not central to review question	Problem-solving imaging evidence	Pathology of annular ligament; supports concern for soft tissue interposition...	Small or modality-specific cohorts; operator availability or invasiveness may...	Core interpretive framework	https://doi.org/10.1016/j.injury.2007.07.010	18005963	https://pubmed.ncbi.nlm.nih.gov/18005963/	Included in main reference list; cited in main text or Supplementary Materials statement	ref21
15	Lee et al. 2011	Elbow arthrography in children with an ulnar fracture and occult subluxation ...	2011	Arthrography study	Not specified in extraction; see original article	15 children with ulnar fracture and suspected occult radial head subluxation/dislocation	Not specified in summary table / see original article	Pediatric fracture / elbow trauma population	Arthrography / fluoroscopy	Elbow arthrography	Arthrographic visualization and operative/fluoroscopic assessment	No formal diagnostic accuracy for Monteggia alignment	Not reported or not central to review question	Problem-solving imaging evidence	Arthrography as problem-solving/intraoperative tool for young children with u...	Small or modality-specific cohorts; operator availability or invasiveness may...	Core interpretive framework	https://doi.org/10.1097/BPB.0b013e3283474292	21552149	https://pubmed.ncbi.nlm.nih.gov/21552149/	Included in main reference list; cited in main text or Supplementary Materials statement	ref20
16	Čepelík et al. 2022	Ultrasound imaging in diagnostics of monteggia lesion in children	2022	Ultrasound diagnostic study	Not specified in extraction; see original article	70 children; 36 radiographically suspicious cases analyzed for diagnostic problem-solving	0-16 years	Pediatric Monteggia clinical population or review	Ultrasound	Ultrasound signs of radiocapitellar congruity	Clinical/radiographic follow-up and expert assessment as reported	Yes; problem-solving diagnostic outcomes reported, but not broad multicenter accuracy	Not reported or not central to review question	Problem-solving imaging evidence	Prospective ultrasound study; double-hump and congruency signs for radiocapit...	Small or modality-specific cohorts; operator availability or invasiveness may...	Core interpretive framework	https://doi.org/10.1177/18632521221108602	35992519	https://pubmed.ncbi.nlm.nih.gov/35992519/	Included in main reference list; cited in main text or Supplementary Materials statement	ref19
17	Lincoln et al. 1994	“Isolated” Traumatic Radial-Head Dislocation	1994	Ulnar plastic deformation / ulnar bow sign	Not specified in extraction; see original article	Case-control radiographic comparison; MUB reported for affected and control groups	Not specified in summary table / see original article	Pediatric elbow/radial head dislocation population	Clinical/radiographic background	Ulnar bow sign / MUB / ulnar plastic deformation	Clinical diagnosis and radiographic measurement/control comparison	No formal diagnostic accuracy for Monteggia alignment	Not reported or not central to review question	Monteggia-related clinical/missed-injury evidence	Defines or quantifies ulnar plastic deformation/ulnar bowing as a complement ...	Requires true lateral forearm and reliable whole-ulna visualization; threshol...	Core: ulnar morphology evidence chain.	https://doi.org/10.1097/01241398-199407000-00006	8077426	https://pubmed.ncbi.nlm.nih.gov/8077426/	Included in main reference list; cited in main text or Supplementary Materials statement	ref17
18	Kemnitz et al. 2000	Radial head dislocation with plastic deformation of the ulna in children. A r...	2000	Ulnar plastic deformation / ulnar bow sign	Not specified in extraction; see original article	Not applicable / see original article	Not specified in summary table / see original article	Pediatric elbow/radial head dislocation population	Clinical/radiographic background	Ulnar bow sign / MUB / ulnar plastic deformation	Not applicable / not a diagnostic accuracy study	No formal diagnostic accuracy for Monteggia alignment	Not reported or not central to review question	Monteggia-related clinical/missed-injury evidence	Case series emphasizing plastic deformation and missed radial head dislocation	Requires true lateral forearm and reliable whole-ulna visualization; threshol...	Background/context				Included in main reference list; cited in main text or Supplementary Materials statement	ref49
19	Liao et al. 2022	Influence of ulnar bow sign on surgical treatment of missed Bado type I Monte...	2022	Pediatric Monteggia clinical/background series	Not specified in extraction; see original article	Missed Bado type I Monteggia surgical cohort as reported	Not specified in summary table / see original article	Contextual or methodological population	Clinical/radiographic background	Ulnar bow sign / MUB / ulnar plastic deformation	Surgical cohort and osteotomy planning correlation	No formal diagnostic accuracy for Monteggia alignment	Not reported or not central to review question	Monteggia-related clinical/missed-injury evidence	Quantifies ulnar bow parameters and their relation to surgical planning in mi...	Requires true lateral forearm and reliable whole-ulna visualization; threshol...	Core interpretive framework	https://doi.org/10.1038/s41598-022-14513-2	35715693	https://pubmed.ncbi.nlm.nih.gov/35715693/	Included in main reference list; cited in main text or Supplementary Materials statement	ref18
20	Bado et al. 1967	The Monteggia lesion	1967	Pediatric Monteggia clinical/background series	Not specified in extraction; see original article	Not applicable / see original article	Not specified in summary table / see original article	Pediatric Monteggia clinical population or review	Clinical/radiographic background	Contextual background / not an index test	Not applicable / not a diagnostic accuracy study	No formal diagnostic accuracy for Monteggia alignment	Not reported or not central to review question	Monteggia-related clinical/missed-injury evidence	Classic Bado lesion/classification; historical definition	Background/contextual evidence; not a diagnostic accuracy study.	Core interpretive framework				Included in main reference list; cited in main text or Supplementary Materials statement	ref1
21	Peiro et al. 1977	Acute Monteggia lesions in children	1977	Pediatric Monteggia clinical/background series	Not specified in extraction; see original article	Not applicable / see original article	Not specified in summary table / see original article	Pediatric Monteggia clinical population or review	Clinical/radiographic background	Contextual background / not an index test	Not applicable / not a diagnostic accuracy study	No formal diagnostic accuracy for Monteggia alignment	Not reported or not central to review question	Monteggia-related clinical/missed-injury evidence	Historical or pediatric Monteggia series supporting lesion definition, injury...	Background/contextual evidence; not a diagnostic accuracy study.	Context/background; cite selectively in Introduction or Discussion and keep i...	https://doi.org/10.2106/00004623-197759010-00017	833183	https://pubmed.ncbi.nlm.nih.gov/833183/	Included in main reference list; cited in main text or Supplementary Materials statement	ref50
22	Fowles et al. 1983	The monteggia lesion in children. Fracture of the ulna and dislocation of the...	1983	Pediatric Monteggia clinical/background series	Not specified in extraction; see original article	Not applicable / see original article	Not specified in summary table / see original article	Pediatric Monteggia clinical population or review	Clinical/radiographic background	Contextual background / not an index test	Not applicable / not a diagnostic accuracy study	No formal diagnostic accuracy for Monteggia alignment	Not reported or not central to review question	Monteggia-related clinical/missed-injury evidence	Historical or pediatric Monteggia series supporting lesion definition, injury...	Background/contextual evidence; not a diagnostic accuracy study.	Context/background; cite selectively in Introduction or Discussion and keep i...	https://doi.org/10.2106/00004623-198365090-00008	6654941	https://pubmed.ncbi.nlm.nih.gov/6654941/	Included in main reference list; cited in main text or Supplementary Materials statement	ref51
23	Letts et al. 1985	Monteggia fracture-dislocations in children	1985	Pediatric Monteggia clinical/background series	Not specified in extraction; see original article	Not applicable / see original article	Not specified in summary table / see original article	Pediatric Monteggia clinical population or review	Clinical/radiographic background	Contextual background / not an index test	Not applicable / not a diagnostic accuracy study	No formal diagnostic accuracy for Monteggia alignment	Not reported or not central to review question	Monteggia-related clinical/missed-injury evidence	Pediatric case series; supports clinical context and historical pediatric Mon...	Background/contextual evidence; not a diagnostic accuracy study.	Context/background	https://doi.org/10.1302/0301-620X.67B5.4055869	4055869	https://pubmed.ncbi.nlm.nih.gov/4055869/	Included in main reference list; cited in main text or Supplementary Materials statement	ref41
24	Wiley et al. 1985	Monteggia injuries in children	1985	Pediatric Monteggia clinical/background series	Not specified in extraction; see original article	Not applicable / see original article	Not specified in summary table / see original article	Pediatric Monteggia clinical population or review	Clinical/radiographic background	Contextual background / not an index test	Not applicable / not a diagnostic accuracy study	No formal diagnostic accuracy for Monteggia alignment	Not reported or not central to review question	Monteggia-related clinical/missed-injury evidence	Historical or pediatric Monteggia series supporting lesion definition, injury...	Background/contextual evidence; not a diagnostic accuracy study.	Context/background; cite selectively in Introduction or Discussion and keep i...	https://doi.org/10.1302/0301-620X.67B5.4055870	4055870	https://pubmed.ncbi.nlm.nih.gov/4055870/	Included in main reference list; cited in main text or Supplementary Materials statement	ref3
25	Dormans et al. 1990	The problem of monteggia fracture-dislocations in children	1990	Pediatric Monteggia clinical/background series	Not specified in extraction; see original article	Not applicable / see original article	Not specified in summary table / see original article	Pediatric Monteggia clinical population or review	Clinical/radiographic background	Contextual background / not an index test	Not applicable / not a diagnostic accuracy study	No formal diagnostic accuracy for Monteggia alignment	Not reported or not central to review question	Monteggia-related clinical/missed-injury evidence	Review/problem-oriented paper on pediatric Monteggia fracture-dislocations	Background/contextual evidence; not a diagnostic accuracy study.	Background/context	https://doi.org/10.1016/S0030-5898(20)31543-1	2326051	https://pubmed.ncbi.nlm.nih.gov/2326051/	Included in main reference list; cited in main text or Supplementary Materials statement	ref43
26	Gleeson et al. 1994	Monteggia fracture-dislocation in children	1994	Pediatric Monteggia clinical/background series	Not specified in extraction; see original article	15 children with ulnar fracture and suspected occult radial head subluxation/dislocation	Not specified in summary table / see original article	Pediatric Monteggia clinical population or review	Clinical/radiographic background	Contextual background / not an index test	Arthrographic visualization and operative/fluoroscopic assessment	No formal diagnostic accuracy for Monteggia alignment	Not reported or not central to review question	Monteggia-related clinical/missed-injury evidence	Reports missed/diagnostic issue in children; supports initial rationale	Background/contextual evidence; not a diagnostic accuracy study.	Core interpretive framework	https://doi.org/10.1136/emj.11.3.192	7804589	https://pubmed.ncbi.nlm.nih.gov/7804589/	Included in main reference list; cited in main text or Supplementary Materials statement	ref44
27	Bell Tawse et al. 1965	The treatment of malunited anterior monteggia fractures in children	1965	Pediatric Monteggia clinical/background series	Not specified in extraction; see original article	Not applicable / see original article	Not specified in summary table / see original article	Pediatric Monteggia clinical population or review	Clinical/radiographic background	Contextual background / not an index test	Not applicable / not a diagnostic accuracy study	No formal diagnostic accuracy for Monteggia alignment	Not reported or not central to review question	Monteggia-related clinical/missed-injury evidence	Evidence on missed, neglected, chronic, or delayed Monteggia lesions and cons...	Background/contextual evidence; not a diagnostic accuracy study.	Context/background; cite selectively in Introduction or Discussion and keep i...		5846773	https://pubmed.ncbi.nlm.nih.gov/5846773/	Included in main reference list; cited in main text or Supplementary Materials statement	ref52
28	Giustra et al. 1974	The missed monteggia fracture	1974	Pediatric Monteggia clinical/background series	Not specified in extraction; see original article	Not applicable / see original article	Not specified in summary table / see original article	Missed/neglected/chronic Monteggia background population	Clinical/radiographic background	Contextual background / not an index test	Not applicable / not a diagnostic accuracy study	No formal diagnostic accuracy for Monteggia alignment	Not reported or not central to review question	Monteggia-related clinical/missed-injury evidence	Historical missed Monteggia fracture paper; diagnostic context	Background/contextual evidence; not a diagnostic accuracy study.	Background/context	https://doi.org/10.1148/110.1.45	4808539	https://pubmed.ncbi.nlm.nih.gov/4808539/	Included in main reference list; cited in main text or Supplementary Materials statement	ref2
29	Stoll et al. 1992	Treatment of the missed Monteggia fracture in the child	1992	Pediatric Monteggia clinical/background series	Not specified in extraction; see original article	Not applicable / see original article	Not specified in summary table / see original article	Missed/neglected/chronic Monteggia background population	Clinical/radiographic background	Contextual background / not an index test	Not applicable / not a diagnostic accuracy study	No formal diagnostic accuracy for Monteggia alignment	Not reported or not central to review question	Monteggia-related clinical/missed-injury evidence	Treatment context for missed Monteggia fractures; illustrates consequences of...	Background/contextual evidence; not a diagnostic accuracy study.	Background/context	https://doi.org/10.1302/0301-620X.74B3.1587897		https://doi.org/10.1302/0301-620X.74B3.1587897	Included in main reference list; cited in main text or Supplementary Materials statement	ref53
30	David-West et al. 2005	Missed monteggia injuries	2005	Pediatric Monteggia clinical/background series	Not specified in extraction; see original article	Not applicable / see original article	Not specified in summary table / see original article	Missed/neglected/chronic Monteggia background population	Clinical/radiographic background	Contextual background / not an index test	Not applicable / not a diagnostic accuracy study	No formal diagnostic accuracy for Monteggia alignment	Not reported or not central to review question	Monteggia-related clinical/missed-injury evidence	Case series/background on missed Monteggia injuries and diagnostic failures	Background/contextual evidence; not a diagnostic accuracy study.	Background/context	https://doi.org/10.1016/j.injury.2004.12.033	16214464	https://pubmed.ncbi.nlm.nih.gov/16214464/	Included in main reference list; cited in main text or Supplementary Materials statement	ref3
31	Goyal et al. 2015	Neglected monteggia fracture dislocations in children: a systematic review	2015	Systematic review/meta-analysis	Not specified in extraction; see original article	Not applicable / see original article	Not specified in summary table / see original article	Missed/neglected/chronic Monteggia background population	Literature review	Contextual background / not an index test	Not applicable / not a diagnostic accuracy study	No formal diagnostic accuracy for Monteggia alignment	Not reported or not central to review question	Monteggia-related clinical/missed-injury evidence	Systematic review of neglected Monteggia injuries; supports consequences and ...	Review-level evidence; depends on included study quality and scope.	Background/context	https://doi.org/10.1097/BPB.0000000000000147	25714935	https://pubmed.ncbi.nlm.nih.gov/25714935/	Included in main reference list; cited in main text or Supplementary Materials statement	ref48
32	Chin et al. 2016	Pediatric monteggia fracture-dislocations: avoiding problems and managing com...	2016	Pediatric Monteggia clinical/background series	Not specified in extraction; see original article	Not applicable / see original article	Not specified in summary table / see original article	Pediatric Monteggia clinical population or review	Clinical/radiographic background	Contextual background / not an index test	Not applicable / not a diagnostic accuracy study	No formal diagnostic accuracy for Monteggia alignment	Not reported or not central to review question	Monteggia-related clinical/missed-injury evidence	Evidence on missed, neglected, chronic, or delayed Monteggia lesions and cons...	Background/contextual evidence; not a diagnostic accuracy study.	Context/background; cite selectively in Introduction or Discussion and keep i...		27049208	https://pubmed.ncbi.nlm.nih.gov/27049208/	Included in main reference list; cited in main text or Supplementary Materials statement	ref55
33	Bae et al. 2016	Successful Strategies for Managing Monteggia Injuries	2016	Pediatric Monteggia clinical/background series	Not specified in extraction; see original article	Not applicable / see original article	Not specified in summary table / see original article	Pediatric Monteggia clinical population or review	Clinical/radiographic background	Contextual background / not an index test	Not applicable / not a diagnostic accuracy study	No formal diagnostic accuracy for Monteggia alignment	Not reported or not central to review question	Monteggia-related clinical/missed-injury evidence	Evidence on missed, neglected, chronic, or delayed Monteggia lesions and cons...	Background/contextual evidence; not a diagnostic accuracy study.	Context/background; cite selectively in Introduction or Discussion and keep i...	https://doi.org/10.1097/BPO.0000000000000765	27100040	https://pubmed.ncbi.nlm.nih.gov/27100040/	Included in main reference list; cited in main text or Supplementary Materials statement	ref56
34	Hubbard et al. 2018	Missed pediatric monteggia fractures	2018	Pediatric Monteggia clinical/background series	Not specified in extraction; see original article	Not applicable / see original article	Not specified in summary table / see original article	Missed/neglected/chronic Monteggia background population	Clinical/radiographic background	Contextual background / not an index test	Not applicable / not a diagnostic accuracy study	No formal diagnostic accuracy for Monteggia alignment	Not reported or not central to review question	Monteggia-related clinical/missed-injury evidence	Review focused on missed pediatric Monteggia fractures; supports diagnostic r...	Background/contextual evidence; not a diagnostic accuracy study.	Background/context	https://doi.org/10.2106/JBJS.RVW.17.00116	29870420	https://pubmed.ncbi.nlm.nih.gov/29870420/	Included in main reference list; cited in main text or Supplementary Materials statement	ref4
35	Zhang et al. 2022	Neglected Monteggia fracture: a review	2022	Review/pictorial review	Not specified in extraction; see original article	Not applicable / see original article	Not specified in summary table / see original article	Missed/neglected/chronic Monteggia background population	Literature review	Contextual background / not an index test	Not applicable / not a diagnostic accuracy study	No formal diagnostic accuracy for Monteggia alignment	Not reported or not central to review question	Monteggia-related clinical/missed-injury evidence	Review of neglected Monteggia fractures; supports clinical consequences and m...	Review-level evidence; depends on included study quality and scope.	Background/context	https://doi.org/10.1530/EOR-21-0087	35446261	https://pubmed.ncbi.nlm.nih.gov/35446261/	Included in main reference list; cited in main text or Supplementary Materials statement	ref39
36	Tan et al. 2022	Surgical Management of Missed Pediatric Monteggia Fractures: A Systematic Rev...	2022	Systematic review/meta-analysis	Not specified in extraction; see original article	Not applicable / see original article	Not specified in summary table / see original article	Missed/neglected/chronic Monteggia background population	Literature review	Contextual background / not an index test	Not applicable / not a diagnostic accuracy study	No formal diagnostic accuracy for Monteggia alignment	Not reported or not central to review question	Monteggia-related clinical/missed-injury evidence	Systematic review/meta-analysis of surgical management; consequences/context	Review-level evidence; depends on included study quality and scope.	Background/context	https://doi.org/10.1097/BOT.0000000000002219	34282094	https://pubmed.ncbi.nlm.nih.gov/34282094/	Included in main reference list; cited in main text or Supplementary Materials statement	ref57
37	Wintges et al. 2024	Missed Monteggia Injuries in Children and Adolescents: A Treatment Algorithm	2024	Pediatric Monteggia clinical/background series	Not specified in extraction; see original article	Not applicable / see original article	Not specified in summary table / see original article	Missed/neglected/chronic Monteggia background population	Clinical/radiographic background	Contextual background / not an index test	Not applicable / not a diagnostic accuracy study	No formal diagnostic accuracy for Monteggia alignment	Not reported or not central to review question	Monteggia-related clinical/missed-injury evidence	Treatment-focused review with diagnostic discussion of missed injuries, RCL, ...	Background/contextual evidence; not a diagnostic accuracy study.	Core interpretive framework	https://doi.org/10.3390/children11040391	38671608	https://pubmed.ncbi.nlm.nih.gov/38671608/	Included in main reference list; cited in main text or Supplementary Materials statement	ref3
38	Yi et al. 2024	What do we need to address when we treat neglected Monteggia fracture in chil...	2024	Pediatric Monteggia clinical/background series	Not specified in extraction; see original article	Not applicable / see original article	Not specified in summary table / see original article	Missed/neglected/chronic Monteggia background population	Clinical/radiographic background	Contextual background / not an index test	Not applicable / not a diagnostic accuracy study	No formal diagnostic accuracy for Monteggia alignment	Not reported or not central to review question	Monteggia-related clinical/missed-injury evidence	Evidence on missed, neglected, chronic, or delayed Monteggia lesions and cons...	Background/contextual evidence; not a diagnostic accuracy study.	Context/background; cite selectively in Introduction or Discussion and keep i...	https://doi.org/10.3389/fped.2024.1430549	39268364	https://pubmed.ncbi.nlm.nih.gov/39268364/	Included in main reference list; cited in main text or Supplementary Materials statement	ref40
39	Li et al. 2025	Pediatric Chronic Monteggia Fractures: Insights From a Comprehensive Review	2025	Review/pictorial review	Not specified in extraction; see original article	Not applicable / see original article	Not specified in summary table / see original article	Missed/neglected/chronic Monteggia background population	Literature review	Contextual background / not an index test	Not applicable / not a diagnostic accuracy study	No formal diagnostic accuracy for Monteggia alignment	Not reported or not central to review question	Monteggia-related clinical/missed-injury evidence	Comprehensive review of chronic pediatric Monteggia; diagnostic/management co...	Review-level evidence; depends on included study quality and scope.	Background/context	https://doi.org/10.1002/pdi3.70033	41476732	https://pubmed.ncbi.nlm.nih.gov/41476732/	Included in main reference list; cited in main text or Supplementary Materials statement	ref5
40	Olney et al. 1989	Monteggia and Equivalent Lesions in Childhood	1989	Pediatric Monteggia clinical/background series	Not specified in extraction; see original article	Not applicable / see original article	Not specified in summary table / see original article	Monteggia-equivalent / variant population	Clinical/radiographic background	Contextual background / not an index test	Not applicable / not a diagnostic accuracy study	No formal diagnostic accuracy for Monteggia alignment	Not reported or not central to review question	Monteggia-related clinical/missed-injury evidence	Evidence describing Monteggia-equivalent or variant lesions and subtle/atypic...	Background/contextual evidence; not a diagnostic accuracy study.	Context/background; cite selectively in Introduction or Discussion and keep i...	https://doi.org/10.1097/01241398-198903000-00021	2647788	https://pubmed.ncbi.nlm.nih.gov/2647788/	Included in main reference list; cited in main text or Supplementary Materials statement	ref45
41	Čepelík et al. 2019	Monteggia lesion and its equivalents in children	2019	Pediatric Monteggia clinical/background series	Not specified in extraction; see original article	Not applicable / see original article	Not specified in summary table / see original article	Monteggia-equivalent / variant population	Clinical/radiographic background	Contextual background / not an index test	Not applicable / not a diagnostic accuracy study	No formal diagnostic accuracy for Monteggia alignment	Not reported or not central to review question	Monteggia-related clinical/missed-injury evidence	Review of Monteggia lesion and equivalents; diagnostic variants	Background/contextual evidence; not a diagnostic accuracy study.	Background/context	https://doi.org/10.1302/1863-2548.13.190131	31908672	https://pubmed.ncbi.nlm.nih.gov/31908672/	Included in main reference list; cited in main text or Supplementary Materials statement	ref7
42	Xu et al. 2021	Monteggia equivalent lesion in children: a narrative review	2021	Review/pictorial review	Not specified in extraction; see original article	Not applicable / see original article	Not specified in summary table / see original article	Monteggia-equivalent / variant population	Literature review	Contextual background / not an index test	Not applicable / not a diagnostic accuracy study	No formal diagnostic accuracy for Monteggia alignment	Not reported or not central to review question	Monteggia-related clinical/missed-injury evidence	Narrative review of Monteggia equivalent lesions; supports broader injury spe...	Review-level evidence; depends on included study quality and scope.	Background/context	https://doi.org/10.1136/wjps-2021-000283	36474972	https://pubmed.ncbi.nlm.nih.gov/36474972/	Included in main reference list; cited in main text or Supplementary Materials statement	ref8
43	Iyer et al. 2012	Pediatric bone imaging: imaging elbow trauma in children--a review of acute a...	2012	Review/pictorial review	Not specified in extraction; see original article	Not applicable / see original article	Not specified in summary table / see original article	Contextual or methodological population	Radiographs	Contextual background / not an index test	Not applicable / not a diagnostic accuracy study	No formal diagnostic accuracy for Monteggia alignment	Not reported or not central to review question	Indirect normal-elbow/developmental evidence	Review of pediatric elbow imaging, ossification, radiographic technique, and ...	Review-level evidence; depends on included study quality and scope.	Core interpretive framework	https://doi.org/10.2214/AJR.10.7314	22528894	https://pubmed.ncbi.nlm.nih.gov/22528894/	Included in main reference list; cited in main text or Supplementary Materials statement	ref25
44	DeFroda et al. 2017	Radiographic evaluation of common pediatric elbow injuries	2017	Radiographic method study	Not specified in extraction; see original article	Not applicable / see original article	Not specified in summary table / see original article	Contextual or methodological population	Radiographs	Contextual background / not an index test	Not applicable / not a diagnostic accuracy study	No formal diagnostic accuracy for Monteggia alignment	Not reported or not central to review question	Contextual background evidence	Review of pediatric elbow radiographic lines and common injury evaluation	Background/contextual evidence; not a diagnostic accuracy study.	Background/context	https://doi.org/10.4081/or.2017.7030	28286625	https://pubmed.ncbi.nlm.nih.gov/28286625/	Included in main reference list; cited in main text or Supplementary Materials statement	ref58
45	Elhusseiny et al. 2018	Imaging pitfalls of the acutely traumatized pediatric elbow	2018	Pediatric elbow imaging background	Not specified in extraction; see original article	Not applicable / see original article	Not specified in summary table / see original article	Contextual or methodological population	Radiographs	Contextual background / not an index test	Not applicable / not a diagnostic accuracy study	No formal diagnostic accuracy for Monteggia alignment	Not reported or not central to review question	Contextual background evidence	Brief review on pitfalls in acutely traumatized pediatric elbow	Background/contextual evidence; not a diagnostic accuracy study.	Background/context	https://doi.org/10.5001/omj.2018.82	30210727	https://pubmed.ncbi.nlm.nih.gov/30210727/	Included in main reference list; cited in main text or Supplementary Materials statement	ref59
46	Goodwin et al. 2019	Gender differences in the order of appearance of elbow ossification centres	2019	Pediatric elbow imaging background	Not specified in extraction; see original article	Not applicable / see original article	Not specified in summary table / see original article	Contextual or methodological population	Radiographs	Contextual background / not an index test	Not applicable / not a diagnostic accuracy study	No formal diagnostic accuracy for Monteggia alignment	Not reported or not central to review question	Indirect normal-elbow/developmental evidence	General pediatric elbow imaging, ossification sequence, radiographic pitfalls...	Background/contextual evidence; not a diagnostic accuracy study.	Context/background; cite selectively in Introduction or Discussion and keep i...	https://doi.org/10.1177/0036933018812000	30428299	https://pubmed.ncbi.nlm.nih.gov/30428299/	Included in main reference list; cited in main text or Supplementary Materials statement	ref28
47	Vanmarsnille et al. 2021	Pediatric Imaging of the Elbow: A Pictorial Review	2021	Review/pictorial review	Not specified in extraction; see original article	Not applicable / see original article	Not specified in summary table / see original article	Contextual or methodological population	Radiographs	Contextual background / not an index test	Not applicable / not a diagnostic accuracy study	No formal diagnostic accuracy for Monteggia alignment	Not reported or not central to review question	Indirect normal-elbow/developmental evidence	Pictorial review supporting CRITOE and developmental variants	Review-level evidence; depends on included study quality and scope.	Core interpretive framework	https://doi.org/10.1055/s-0041-1735468	34706385	https://pubmed.ncbi.nlm.nih.gov/34706385/	Included in main reference list; cited in main text or Supplementary Materials statement	ref26
48	Kraus et al. 2023	Rational usage of fracture imaging in children and adolescents	2023	Pediatric elbow imaging background	Not specified in extraction; see original article	Not applicable / see original article	Not specified in summary table / see original article	Pediatric fracture / elbow trauma population	Clinical/radiographic background	Contextual background / not an index test	Not applicable / not a diagnostic accuracy study	No formal diagnostic accuracy for Monteggia alignment	Not reported or not central to review question	Contextual background evidence	Diagnostics review on rational fracture imaging; supports inclusion of adjace...	Background/contextual evidence; not a diagnostic accuracy study.	Core interpretive framework	https://doi.org/10.3390/diagnostics13030538	36766642	https://pubmed.ncbi.nlm.nih.gov/36766642/	Included in main reference list; cited in main text or Supplementary Materials statement	ref29
49	Rayan et al. 2019	Binomial Classification of Pediatric Elbow Fractures Using a Deep Learning Mu...	2019	AI/automated diagnostic study	Not specified in extraction; see original article	Not applicable / see original article	Not specified in summary table / see original article	Pediatric fracture / elbow trauma population	Radiographs with AI/automated analysis	Automated/AI-assisted interpretation	Not applicable / not a diagnostic accuracy study	No formal diagnostic accuracy for Monteggia alignment	Not reported or not central to review question	AI/automation development evidence	Automated interpretation or AI evidence relevant to future decision support a...	Research-stage tools; external validation and clinical impact data are limited.	Future directions: automated or explainable decision support.	https://doi.org/10.1148/ryai.2019180015	33937781	https://pubmed.ncbi.nlm.nih.gov/33937781/	Included in main reference list; cited in main text or Supplementary Materials statement	ref37
50	Phua et al. 2025	Flexing ChatGPT-4o’s Diagnostic Muscle: Detection of Fractures in the Ossifyi...	2025	AI/automated diagnostic study	Not specified in extraction; see original article	Not applicable / see original article	Not specified in summary table / see original article	Pediatric fracture / elbow trauma population	Radiographs with AI/automated analysis	Automated/AI-assisted interpretation	Not applicable / not a diagnostic accuracy study	Yes; generic pediatric elbow fracture detection metrics reported	Not reported or not central to review question	AI/automation development evidence	Diagnostics paper on AI for ossifying pediatric elbow fracture detection; fut...	Research-stage tools; external validation and clinical impact data are limited.	Core interpretive framework	https://doi.org/10.3390/diagnostics15222882	41300905	https://pubmed.ncbi.nlm.nih.gov/41300905/	Included in main reference list; cited in main text or Supplementary Materials statement	ref35
51	Tan et al. 2025	Use of deep learning model for paediatric elbow radiograph binomial classific...	2025	AI/automated diagnostic study	Not specified in extraction; see original article	Not applicable / see original article	Not specified in summary table / see original article	Contextual or methodological population	Radiographs with AI/automated analysis	Automated/AI-assisted interpretation	Not applicable / not a diagnostic accuracy study	No formal diagnostic accuracy for Monteggia alignment	Not reported or not central to review question	AI/automation development evidence	Deep learning pediatric elbow radiograph classification; future direction/con...	Research-stage tools; external validation and clinical impact data are limited.	Core interpretive framework	https://doi.org/10.4103/singaporemedj.SMJ-2022-078	40258236	https://pubmed.ncbi.nlm.nih.gov/40258236/	Included in main reference list; cited in main text or Supplementary Materials statement	ref36
52	Chakladar et al. 2026	Development and validation of an automated pipeline for the detection of mont...	2026	AI/automated diagnostic study	Not specified in extraction; see original article	Not applicable / see original article	Not specified in summary table / see original article	Contextual or methodological population	Radiographs with AI/automated analysis	Automated/AI-assisted interpretation	Expert annotations/automated pipeline validation as reported	Yes; automated detection metrics reported	Not reported or not central to review question	AI/automation development evidence	Monteggia-specific automated detection pipeline; future explainable diagnosti...	Research-stage tools; external validation and clinical impact data are limited.	Core interpretive framework	https://doi.org/10.1097/BPO.0000000000003196	41395634	https://pubmed.ncbi.nlm.nih.gov/41395634/	Included in main reference list; cited in main text or Supplementary Materials statement	ref38
53	Berbaum et al. 2012	Satisfaction of search for subtle skeletal fractures may not be induced by mo...	2012	Diagnostic error/observer-performance evidence	Not specified in extraction; see original article	Not applicable / see original article	Not specified in summary table / see original article	Pediatric fracture / elbow trauma population	Clinical/radiographic background	Contextual background / not an index test	Not applicable / not a diagnostic accuracy study	No formal diagnostic accuracy for Monteggia alignment	Not reported or not central to review question	Observer-performance/diagnostic-error evidence	Evidence on diagnostic error, reader performance, cognitive bias, or discrepa...	May not be Monteggia-specific except where stated; reader groups and case mix...	Section 6: diagnostic error and checklist rationale.	https://doi.org/10.1016/j.jacr.2011.12.040	22554633	https://pubmed.ncbi.nlm.nih.gov/22554633/	Included in main reference list; cited in main text or Supplementary Materials statement	ref47
54	Busby et al. 2018	Bias in radiology: the how and why of misses and misinterpretations	2018	Diagnostic error/observer-performance evidence	Not specified in extraction; see original article	Not applicable / see original article	Not specified in summary table / see original article	Contextual or methodological population	Clinical/radiographic background	Contextual background / not an index test	Not applicable / not a diagnostic accuracy study	No formal diagnostic accuracy for Monteggia alignment	Not reported or not central to review question	Observer-performance/diagnostic-error evidence	Evidence on diagnostic error, reader performance, cognitive bias, or discrepa...	May not be Monteggia-specific except where stated; reader groups and case mix...	Section 6: diagnostic error and checklist rationale.	https://doi.org/10.1148/rg.2018170107	29194009	https://pubmed.ncbi.nlm.nih.gov/29194009/	Included in main reference list; cited in main text or Supplementary Materials statement	ref34
55	Huhtanen et al. 2023	Discrepancies between radiology specialists and residents in fracture detecti...	2023	Diagnostic error/observer-performance evidence	Not specified in extraction; see original article	Not applicable / see original article	Not specified in summary table / see original article	Pediatric fracture / elbow trauma population	Clinical/radiographic background	Contextual background / not an index test	Not applicable / not a diagnostic accuracy study	No formal diagnostic accuracy for Monteggia alignment	Yes; reader discrepancy data reported	Observer-performance/diagnostic-error evidence	Evidence on diagnostic error, reader performance, cognitive bias, or discrepa...	May not be Monteggia-specific except where stated; reader groups and case mix...	Section 6: diagnostic error and checklist rationale.	https://doi.org/10.3390/diagnostics13203207	37892028	https://pubmed.ncbi.nlm.nih.gov/37892028/	Included in main reference list; cited in main text or Supplementary Materials statement	ref33
56	Choi et al. 2025	Challenges in diagnosing pediatric monteggia fractures: role of clinical expe...	2025	Diagnostic error/observer-performance evidence	Not specified in extraction; see original article	40 Monteggia and 80 non-Monteggia pediatric fractures in observer-performance study	Not specified in summary table / see original article	Pediatric Monteggia clinical population or review	Clinical/radiographic background	Contextual background / not an index test	Expert reference diagnosis in observer-performance study	Yes; observer-performance metrics reported	Yes; observer-performance comparison reported	Observer-performance/diagnostic-error evidence	Observer performance/diagnostic accuracy study; supports the need for a struc...	May not be Monteggia-specific except where stated; reader groups and case mix...	Core interpretive framework	https://doi.org/10.3390/medicina61081457		https://doi.org/10.3390/medicina61081457	Included in main reference list; cited in main text or Supplementary Materials statement	ref6
57	Lloyd-Roberts et al. 1977	Anterior dislocation of the radial head in children: aetiology, natural histo...	1977	Other	Not specified in extraction; see original article	Not applicable / see original article	Not specified in summary table / see original article	Pediatric elbow/radial head dislocation population	Clinical/radiographic background	Contextual background / not an index test	Not applicable / not a diagnostic accuracy study	No formal diagnostic accuracy for Monteggia alignment	Not reported or not central to review question	Contextual background evidence	Contextual evidence relevant to chronic radial head dislocation or natural hi...	Background/contextual evidence; not a diagnostic accuracy study.	Supplementary/context only; consider excluding from main text.	https://doi.org/10.1302/0301-620X.59B4.925049	925049	https://pubmed.ncbi.nlm.nih.gov/925049/	Included in main reference list; cited in main text or Supplementary Materials statement	ref60
